# Supplementary material for: Integration of Teaching of Digital Health-Driven Medical Devices in Pharmacy Education
Source: Pharmacy (Basel). 2025 Mar 1;13(2):35. doi: 10.3390/pharmacy13020035 (PMC11932268; doi:10.3390/pharmacy13020035)
Supplement: Supplementary file 1 [file pharmacy-13-00035-s001.zip]

Archive with 1 entries (1 files):
- pharmacy-3482393-supplementary.pdf
